# Supplementary material for: Generalizable deep learning framework for 3D medical image segmentation using limited training data
Source: 3D Print Med. 2025 Mar 6;11:9. doi: 10.1186/s41205-025-00254-1 (PMC11884210; doi:10.1186/s41205-025-00254-1)
Supplement: Supplementary file 1 — Supplementary Material 1. [file 41205_2025_254_MOESM1_ESM.zip]

Archive with 2 entries (2 files):
- Supplemental material - Test data.pdf
- Supplemental material - Train data.pdf
